# Supplementary material for: Highly Specific Blood-Brain Barrier Transmigrating Single-Domain Antibodies Selected by an In Vivo Phage Display Screening
Source: Pharmaceutics. 2021 Oct 2;13(10):1598. doi: 10.3390/pharmaceutics13101598 (PMC8540410; doi:10.3390/pharmaceutics13101598)
Supplement: Supplementary file 1 [file pharmaceutics-13-01598-s001.zip]

Archive with 1 entries (1 files):
- pharmaceutics-1351891-supplementary.pdf
